# Supplementary material for: Genetic investigation of Nordic patients with complement-mediated kidney diseases
Source: Front Immunol. 2023 Sep 7;14:1254759. doi: 10.3389/fimmu.2023.1254759 (PMC10513385; doi:10.3389/fimmu.2023.1254759)
Supplement: Supplementary file 1 [file DataSheet_1.xlsx]

## Sheet: Sheet1
Patient no.	Complement gene variants														No mutation found	Affected relatives	Age	Kidney failure	C3	C3d	Anti-factor H	Type of sequencing
	CFH	C3	CFI	CFB	CD46/MCP	C5	CFHR1	CFHR3	CFHR4	CFHR5	CLU	DGKE	THBD	PLG
1	A48S, c.3134-5T>C									M514R						No	Child	Yes	Low	High	No	S
3	C870R															No	Adult	Yes	Low	NA	No	S
4		K65Q				I330T										No	Child	Yes	Low	NA	No	NGS
5															x	No	Adult	No	Normal	NA	No	S
12			Y206N	G252S				del hom								No	Child	No	Normal	NA	No	NGS
17	N1050Y						del het	del het						R89K		No	Child	No	Low	NA	Yes	NGS
20															x	No	Child	No	Low	NA	No	S
31															x	No	Child	No	Normal	NA	No	S
32			c.1534+5G>T													No	Adult	Yes	Normal	NA	No	S
36					c.286 + 2T>G											No	Child	No	Normal	NA	No	S
38	S1191L															Yes, child not included in the table	Adult	Yes	NA	NA	No	S
56															x	No	Adult	No	NA	NA	No	S
66															x	No	Child	Yes	NA	NA	No	S
71															x	No	Adult	Yes	NA	NA		S
76	N1050Y		G516V											R89K		No	Adult	Yes	Normal	Normal	No	S
77															x	No	Adult	Yes	Normal	NA	Yes	S
83			G328R													No	Adult	Yes	Normal	NA	No	S
86	R830W	K155Q														No	Adult	Yes	Normal	NA	No	S
93															x	No	Adult	No	Normal	NA	No	S
97		R592W														No	Child	Yes	Low	NA	No	S
113															x	No	Adult	Yes	Normal	Normal	No	S
116					T207M											Yes, sibling (patient 117)	Child	No	Normal	NA	No	S
117					T207M											Yes, sibling (patient 116)	Child	No	Normal	NA	No	S
122		V1658A	c.1534+5G>T		A353V									S460R		Yes, cousin (patient 122) and uncle	Adult	Yes	Low	High	No	S
122a	Q950H	V1658A														Yes, cousin (patient 121) and uncle	Adult	Yes	Low	NA	No	S
122b		V1658A														Yes, uncle to 121 and 122	Adult	Yes	Low	NA		S
123			G261D	L433S,E566A												No	Child	Yes	Low	High	No	S + NGS
124		R735W, G1116R			Y189D											Yes, parent, uncle, cousin see patients 124a-d	Child	Yes	Normal	NA	Yes	S
124a		R735W, G1116R			Y189D											Yes, father of 124	Child	No	Low	NA	No	S
124b		R735W, G1116R			Y189D											Yes	Child	No	Normal	NA	No	S
124c		R735W, G1116R			Y189D											Yes	Child	No	Low	NA		S
124d		R735W, G1116R			Y189D											Yes	Child	No	Normal	NA	No	S
125															x	No	Adult	Yes	Normal	NA		S
129															x	No	Adult	Yes	NA	NA	No	S
134	I1150M															No	Adult	Yes	Low	NA	No	S
136							del hom	del hom		M514R						No	Child		Low	High	Yes	NGS
140	D693N,S1209T								D544Ifs*28	E226Dfs*7,Y279N		S485F hom				No	Child	No	Low	High	No	S + NGS
148															x	No	Child		Low	High	No	S
230															x	No	Adult		Normal	Normal	No	S
236															x	No	Child		Low	NA	No	S
243															x	No	Adult	Yes	Normal	NA	No	NGS
245															x	No	Adult	Yes	Normal	Normal		S + NGS
246															x	No	Adult		Low	High	No	S
249															x	No	Adult	Yes	Normal	Normal	No	NGS
254	P621T hom															No	Adult	Yes	Low	High		S
256	V1168E															No	Adult	Yes	Low	High	No	S + NGS
263		K65Q	c.1534+5G>T													No	Adult		Low	Normal		S
270	N516K							del hom								No	Adult	Yes	Low	High	No	NGS
274	N1050Y						del hom									No	Child	No	Normal	Normal	Yes	NGS
275															x	No	Child	Yes	Normal	NA	No	NGS
305															x	No	Child	Yes	Low	NA	No	NGS
306										V110A			P499R			No	Child		Normal	NA		NGS
313			S326P				del hom	del hom		V110A hom						Yes, sibling (patient 313a)	Child		Low	High	No	NGS
313a			S326P hom				del hom	del hom		V110A hom						Yes, sibling (patient 313)	Child		Normal	NA	No	NGS
314		R735W,G1116R,W1631*														No	Child	No	Low	NA		NGS
323															x	No	Adult	Yes	NA	NA		NGS
324							del hom	del hom								No	Child		NA	NA	Yes	NGS
334										E163Kfs*10						No	Child		NA	NA	No	NGS
338	N1050Y															No	Adult	Yes	Normal	Normal	No	NGS
339			c.1534+5G>T											R89K		No	Adult		Low	NA	No	NGS
343				D651E		E1011D										No	Child	No	Normal	Normal	Yes	NGS
348 and HUN1030				c.*47C>T	c.947-1G>C het											No	Child	No	Normal	NA	No	S performed at Semmelweis University (Prof Prohászka)
351													P501L			No	Adult	No	Normal	NA		NGS
352						T1298M										No	Child		Normal	NA		NGS
356															x	No	Adult	Yes	NA	NA		NGS
357															x	No	Adult	Yes	Low	Normal		NGS
358																No	Child		NA	NA		NGS
361											E75Q					No	Adult	Yes	Low	High		NGS
369															x	No	Child	Yes	Normal	NA		NGS
372															x	No	Adult	Yes	NA	NA		NGS
373				E566A												No	Adult	No	Low	High	No	NGS
376															x	No	Adult		Normal	NA		NGS
383													P228L			No	Adult		Normal	NA	No	NGS
387			c.1534+5G>T													No	Child	Yes	NA	NA		NGS
393										E163Rfs*35						No	Adult		NA	NA		NGS
398										G278S				R261H		No	Adult	Yes	Normal	NA		NGS
405														G579R			Adult	No	NA	NA		NGS	This individual did not have aHUS but kidneys were donated postmortem and the recipients developed thrombotic microangiopathy. This individual was not included in the 94 aHUS patients.
403															x	No	Child		NA	NA		NGS
407													A43T			No	Adult	Yes	NA	NA		NGS
413									H447R							No	Adult	Yes	Normal	NA		NGS
415	N516K															No	Adult	Yes	Low	NA		NGS
420				E601K								Q560R				No	Adult	Yes	Normal	Normal		NGS
421												Y326* hom				Yes sibling not included in table	Adult	Yes	NA	NA		NGS
422															x	No	Adult	Yes	Normal	NA		NGS
424															x	No	Adult	Yes	NA	NA		NGS
425	Q950H				S201L, I203T											No	Child	Yes	Normal	NA		NGS
426	c.3134-5T>C		G328R													No	Adult	Yes	Low	NA		NGS
430						N245S			c.1180+2T>C							No	Adult	Yes	NA	NA		NGS
432															x	No	Adult	Yes	Normal	NA		NGS
436															x	No	Adult	Yes	Low	NA		NGS
437				T92S												No	Adult	Yes	Low	High	No	NGS
442															x	No	Adult		NA	NA		NGS
448															x	No	Adult	Yes	Normal	NA		NGS
450	H1165D				c.286 + 2T>G											No	Child	Yes	NA	NA		NGS
456					c.97+1G>A hom											No	Adult	Yes	NA	NA		NGS
del hom: homozygous deletion, del het: heterozygous deletion, NA: not available, S: Sanger, NGS: next generation sequencing. When cell is empty, under kidney failure or anti-factor H, the patient did not have kidney failure or data is not available.
