# Supplementary material for: Genetic investigation of Nordic patients with complement-mediated kidney diseases
Source: Front Immunol. 2023 Sep 7;14:1254759. doi: 10.3389/fimmu.2023.1254759 (PMC10513385; doi:10.3389/fimmu.2023.1254759)
Supplement: Supplementary file 2 [file DataSheet_2.xlsx]

## Sheet: Sheet1
Patient no.	Diagnosis	Complement gene variants																No mutation found	Age	Kidney failure	C3	C3d	C3 nephritic factor	Type of sequencing
		CFH	C3	CFI	CFB	CD46/MCP	C5	CFHR1	CFHR3	CFHR2	CFHR4	CFHR5	CFP	CLU	DGKE	THBD	PLG
13	DDD																	x	Child	Yes	Low	NA	Yes (H, CIE)	S
30	DDD																R261H		Child		Low	High	Yes (E, H, CIE)	S + NGS
60	DDD																	x	Child	Yes	Low	High	No	S
115	C3GN					A353V													Child	Yes	Low	High	C4NeF	S + NGS
119	C3GN											E163Kfs*10							Child	Yes	Low	NA	Yes (H)	NGS
146	DDD																	x	Child	No	Low	NA	Yes (H, CIE)	S
150	C3GN																	x	Adult	Yes	Low	High	No	S
228	DDD																	x	Child		Low	High	Yes	S
241	C3GN																	x	Adult	Yes	Normal	NA	No	S
259	C3GN																	x	Child		Low	High	No	S
276	DDD																	x	Child	Yes	Low	High	Yes (H)	NGS
284	DDD																	x	Adult		Normal	NA	Yes	S
295	C3G																	x	Adult	Yes	Normal	Normal	No	S
311	DDD																	x	Child		Low	Normal	No	NGS
312	C3GN																	x	Child		Low	High	Yes (E)	NGS
316	C3GN																	x	Adult	Yes	Normal	NA	No	NGS
325	C3GN	D693N, S1209T						duplication exon 6 het											Adult	Yes	Low	NA	No	NGS
326	C3GN		c.4030-4C>G	c.1534+5G>T								E226DFS*7, Y279N							Adult		Low	NA	Yes (H)	NGS
329	DDD		Q1061H																Adult		Normal	NA	No	NGS
333	C3GN	N1050Y																	Adult	Yes	Low	NA	Yes (CIE)	NGS
349	C3G										c.799+3A>C								Child		Low	NA	Yes (H)	NGS
350	C3GN																	x	Child		Low	NA	Yes (H)	NGS
354	C3GN						P233L					R356H							Adult	Yes	Normal	High	No	NGS
360	C3GN	Q950H	E1516A																Adult	Yes	Low	Normal	Yes (E)	NGS
375	C3G																	x	Adult	Yes	Normal	Normal	No	NGS
379	C3GN																	x	Child		Low	High	No	NGS
391	C3G		K155Q, V326M			A353V							D299N						Adult	Yes	Low	High	Yes (H)	NGS
397	C3GN																	x	Adult		Normal	Normal	No	NGS
418	C3GN																	x	Adult	Yes	Low	High	No	NGS
427	DDD																	x	Child		Low	High	Yes (E, H)	NGS
428	C3GN		W1631*					del hom	del hom		Y43F								Child	Yes	Low	NA	Yes (H, CIE)	NGS
439	C3GN						G385R, L354M										R89K		Adult	Yes	Normal	High	No	NGS
441	C3GN									R141S									Adult	Yes	Normal	NA	Yes	NGS
449	C3GN																	x	Adult	Yes	Low	NA	Yes (H)	NGS
455	C3G																	x	Adult	Yes	Normal	Normal	No	NGS
457	DDD																	x	Adult		Low	NA	No	NGS
460	C3G																	x	Adult	Yes	Low	High	No	NGS
461	DDD																	x	Child		Low	High	Yes (H)	S
462	C3GN																	x	Child		Low	Normal	Yes (E)	NGS
463	C3GN			G328R										K444Q					Adult	Yes	Normal	Normal	No	NGS
DDD: Dense deposit disease, C3GN: C3 glomerulonephritis, C3G: C3 glomerulopathy, NA: not available, NeF: nephritic factor. The method for detection of C3Nephritic factor is given when available: E: ELISA, H: hemolytic assay: CIE: crossed immunoelectrophoresis S: Sanger, NGS: next generation sequencing. If cell is empty under kidney failure the patient did not have kidney failure or data is not av…
