# Supplementary material for: Genetic investigation of Nordic patients with complement-mediated kidney diseases
Source: Front Immunol. 2023 Sep 7;14:1254759. doi: 10.3389/fimmu.2023.1254759 (PMC10513385; doi:10.3389/fimmu.2023.1254759)
Supplement: Supplementary file 3 [file DataSheet_3.xlsx]

## Sheet: Sheet1
Patient no.	Complement gene variants														No mutation found	Affected relatives	Age	Kidney failure	C3	C3d	C3 nephritic factor	Type of sequencing
	CFH	C3	CFI	CFB	CD46/MCP	C5	CFHR1	CFHR3	CFHR4	CFHR5	CLU	DGKE	THBD	PLG
128															x	No	Child		Low	High	Yes (H, CIE)	NGS
137																No	Child		Normal	High	Yes (CIE)	S
147										R356H						No	Adult	Yes	Low	Normal	No	S
254	P621T hom															No	Adult	Yes	Low	High	NA	S
385															x	No	Adult		Low	Normal	No	NGS
419	N1050Y			I242L												No	Child		Low	Normal	Yes (H)	NGS
440					A353V											No	Adult	Yes	Low	High	Yes (H)	NGS
458													P501L			No	Adult		Normal	High	No	NGS
E: ELISA, H: hemolytic assay: CIE: crossed immunoelectrophoresis, NA: not available, S: Sanger, NGS: next generation sequencing. When cell is empty under kidney failure the patient did not have kidney failure or data is not available.
